# Supplementary material for: Nisin-Loaded Ulvan Particles: Preparation and Characterization
Source: Foods. 2021 May 4;10(5):1007. doi: 10.3390/foods10051007 (PMC8147952; doi:10.3390/foods10051007)
Supplement: Supplementary file 1 [file foods-10-01007-s001.zip]

Archive with 1 entries (1 files):
- foods-1192041-supplementary.pdf
